# Supplementary material for: ProTAME Arrest in Mammalian Oocytes and Embryos Does Not Require Spindle Assembly Checkpoint Activity
Source: Int J Mol Sci. 2019 Sep 13;20(18):4537. doi: 10.3390/ijms20184537 (PMC6770151; doi:10.3390/ijms20184537)
Supplement: Supplementary file 1 [file ijms-20-04537-s001.zip]

Archive with 13 entries (12 files):
- supplementary movie_2.mov
- __MACOSX/
- __MACOSX/._supplementary movie_2.mov
- supplementary movie_3.mov
- __MACOSX/._supplementary movie_3.mov
- supplementary movie_1.mov
- __MACOSX/._supplementary movie_1.mov
- supplementary movie_4.mov
- __MACOSX/._supplementary movie_4.mov
- supplementary movie_5.mov
- __MACOSX/._supplementary movie_5.mov
- Supplement_1.pdf
- __MACOSX/._Supplement_1.pdf
